# Supplementary material for: Pollen tube emergence is mediated by ovary-expressed ALCATRAZ in cucumber
Source: Nat Commun. 2023 Jan 17;14:258. doi: 10.1038/s41467-023-35936-z (PMC9845374; doi:10.1038/s41467-023-35936-z)
Supplement: Supplementary file 3 — Supplementary Data 1 [file 41467_2023_35936_MOESM3_ESM.xlsx]

## Sheet: Data 1
Supplementary Data 1. Primers used in this paper.
Primers for gene cloning
CsALC-clone-F	ATGGCGGATCTCTACGGAACTTCC
CsALC-clone-R	CTAAGAAGCGTCTGTTGACTCGTTC
CsRALF4-clone-F	ATGAAGCTCGGTCTCTGTCTCC
CsRALF4-clone-R	TTAATCCGTGAATCGAGCACAACC
CsRALF19-clone-F	ATGAGATCAACGAAGCTCTGCCT
CsRALF19-clone-R	TTAATCGGTGAAACGAGCGCAGC
Primers for gene knockout by CRISPR-Cas9
CsALC-gRNA-F	ATTGAACAGAGGTGGAATCGGGC
CsALC-gRNA-R	AAACGCCCGATTCCACCTCTGTT
CsRALF4-gRNA-F	ATTGACCCCGACTACGCCTTTTG
CsRALF4-gRNA-R	AAACCAAAAGGCGTAGTCGGGGT
CsRALF4+19-DT1-BsF	ATATATGGTCTCGATTGCCAGTCGTCGGATAAGGCAGTT
CsRALF4+19-DT1-F0	TGCCAGTCGTCGGATAAGGCAGTTTTAGAGCTAGAAATAGC
CsRALF4+19-DT2-R0	AAC CAAAAGGCGTAGTCGGGGTCAATCTCTTAGTCGACTCTAC
CsRALF4+19-DT2-BsR	ATTATTGGTCTCGAAAC CAAAAGGCGTAGTCGGGGTCAA
CsALC-check-F(531)	ATTCCTTCCACCCCAAACCGT
CsALC-check-R(531)	GGAGGAAGAAAAGGCGTTGTC
CsRALF4-check-F(430)	AAGCGGTAGACCAAACACTTCACAG
CsRALF4-check-R(430)	ATAAGAGTGTCCACGATGACGGCAA
CsRALF19-check-F(549)	CCCACCTCCCCATTTATTCCCT
CsRALF19-check-R(549)	CGATCCTTACATTCCGAATGGAC
U626-IDF	TGTCCCAGGATTAGAATGATTAGGC
U629-IDR	AGCCCTCTTCTTTCGATCCATCAAC
Primers for qRT-PCR
CsALC-qRT-F	CAACCTCCTTGGCACTCTTCGC
CsALC-qRT-R	GCCGCAAGTTGAGTTCACAGCC
CsRALF4-qRT-F	TGCCTATGGTAACCCCGACTAC
CsRALF4-qRT-R	GACGGCAAGGGGAGTTGTTCTT
CsRALF19-qRT-F	GGAAGAATAATATCCCCTGCCGC
CsRALF19-qRT-R	GCAGCCACGACGATAAGGGT
CsUBI-qRT-F	CACCAAGCCCAAGAAGATC
CsUBI-qRT-R	TAAACCTAATCACCACCAGC
Primers for in situ probes
CsALC-in situ-SP6	GATTTAGGTGACACTATAGAATGCTATGGCGGATCTCTACGGAAC
CsALC-in situ-T7	TGTAATACGACTCACTATAGGGCTAAGAAGCGTCTGTTGACTC
CsRALF4-in situ-SP6	GATTTAGGTGACACTATAGAATGCTATGAAGCTCGGTCTCTGTCTCC
CsRALF4-in situ-T7	TGTAATACGACTCACTATAGGGTTAATCCGTGAATCGAGCACAAC
CsRALF19-in situ-SP6	GATTTAGGTGACACTATAGAATGCTATGAGATCAACGAAGCTCTGCC
CsRALF19-in situ-T7	TGTAATACGACTCACTATAGGGTTAATCGGTGAAACGAGCGCAGC
Primers for Subcellular localization
CsALC-PUC-F	GAGAACACGGGGGACTCTAGAATGGCGGATCTCTACGGAACTTCC
CsALC-PUC-R	GCCCTTGCTCACCATCCCGGGAGAAGCGTCTGTTGACTCGTTC
Primers for yeast one-hybrid
CsALC-pB42AD-F	ATGCCTCTCCCGAATTCATGGCGGATCTCTACGGAAC
CsALC-pB42AD-R	GTCCAAAGCTTCTCGAGCTAAGAAGCGTCTGTTGACTC
ProCsRALF4-P1F(198)	GATATTGGATCGAATTCGAATGTGGTTGTTCCAAACAAAACC
ProCsRALF4-P1R(198)	AGAGCACATGCCTCGAGCTACCGCTTCTCAGCCTAACCG
ProCsRALF4-P2F(209)	GATATTGGATCGAATTCCTTGCCGTCATCGTGGACACTC
ProCsRALF4-P2R(209)	AGAGCACATGCCTCGAGCCAACATCAAGATTTGATCATAAAG
ProCsRALF19-P1F(168)	GATATTGGATCGAATTCTCAAAGTTGAAAGGTGAAAGAAAGC
ProCsRALF19-P1R(168)	AGAGCACATGCCTCGAGATTGTGAAGGGGAAAAAGGGTG
ProCsRALF19-P2F(204)	GATATTGGATCGAATTCTTTCTCATCCGAACATTGGCTC
ProCsRALF19-P2R(204)	AGAGCACATGCCTCGAGAGGATGACATGTTTGTTAATTAGGT
ProCsRALF19-P3F(189)	GATATTGGATCGAATTCATAATATCCCCTGCCGCCAT
ProCsRALF19-P3R(189)	AGAGCACATGCCTCGAGAAACATTCAAACCGATCCCACA
Primers for LUC/REN assay
CsALC-62SK-F	CAGCCCAAGCTGAGCTCATGGCGGATCTCTACGGAAC
CsALC-62SK-R	TTCAGCGAATTGGTACCCTAAGAAGCGTCTGTTGACTCG
ProCsRALF4-0800-F(K)	TCACTATAGGGCGAATTGGGTACCGTTCGCTTCCCTTCGTTTCTAC
ProCsRALF4-0800-R(B)	CGGCCGCTCTAGAACTAGTGGATCCAGCAATTATAGATTTTGTTTTTGTG
ProCsRALF19-0800-F(K)	ATACGACTCACTATAGGGCGAATTGGGTACCTGAAATTGGAATCGCCCATGAAGG
ProCsRALF19-0800-R(B)	CGGTGGCGGCCGCTCTAGAACTAGTGGATCCTTTGGAGCTAGTGGTGTGGTATG
