# Supplementary material for: Pollen tube emergence is mediated by ovary-expressed ALCATRAZ in cucumber
Source: Nat Commun. 2023 Jan 17;14:258. doi: 10.1038/s41467-023-35936-z (PMC9845374; doi:10.1038/s41467-023-35936-z)
Supplement: Supplementary file 4 — Supplementary Data 2 [file 41467_2023_35936_MOESM4_ESM.xlsx]

## Sheet: Data 2
Supplementary Data 2. Related species information for phylogenetic analysis of SPT and ALC homologues.
Accession	Species	Family	Database
AmTr_scaffold00046.26	Amborella trichopoda	Amborellaceae	Phytozome
XP_010932049.1	Elaeis guineensis	Arecaceae	NCBI
Araha.23688s0002.1	Arabidopsis halleri	Brassicaceae	Phytozome
Araha.8148s0009.1	Arabidopsis halleri	Brassicaceae	Phytozome
AL7G13690.t1	Arabidopsis lyrata	Brassicaceae	Phytozome
AT4G36930	Arabidopsis thaliana	Brassicaceae	TAIR
AT5G67110	Arabidopsis thaliana	Brassicaceae	TAIR
Bostr.0568s0133.1	Boechera stricta	Brassicaceae	Phytozome
Bostr.23997s0026.1	Boechera stricta	Brassicaceae	Phytozome
Bostr.7867s1578.1	Boechera stricta	Brassicaceae	Phytozome
Bol028935	Brassica oleracea	Brassicaceae	Phytozome
Bol032701	Brassica oleracea	Brassicaceae	Phytozome
Brara.G01197.1	Brassica rapa	Brassicaceae	Phytozome
Brara.A00161.1	Brassica rapa	Brassicaceae	Phytozome
Brara.H01713.1	Brassica rapa	Brassicaceae	Phytozome
Carubv10028570m	Capsella rubella	Brassicaceae	Phytozome
Carubv10005083m	Capsella rubella	Brassicaceae	Phytozome
Thhalv10004889m	Thellungiella halophila	Brassicaceae	Phytozome
Thhalv10025554m	Thellungiella halophila	Brassicaceae	Phytozome
evm.model.supercontig_21.176	Carica papaya	Caricaceae	Phytozome
XP_008444604.1	Cucumis melon	Cucurbitaceae	NCBI
XP_008440296.1	Cucumis melon	Cucurbitaceae	NCBI
Csa6G491000.1	Cucumis sativus	Cucurbitaceae	CGD
Csa2G356640.1	Cucumis sativus	Cucurbitaceae	CGD
Ricinus30170.m013852	Ricinus communis	Euphorbiaceae	Phytozome
Ricinus30115.m001235	Ricinus communis	Euphorbiaceae	Phytozome
LOC_Os06g06900.1	Oryza sativa	Gramineae	Phytozome
LOC_Os02g56140.1	Oryza sativa	Gramineae	Phytozome
GRMZM2G030744	Zea mays	Gramineae	Phytozome
GRMZM2G017349	Zea mays	Gramineae	Phytozome
Glyma.17G241000.1	Glycine max	Leguminosae	Phytozome
Glyma.14G084200.1	Glycine max	Leguminosae	Phytozome
Glyma.01G187600.1	Glycine max	Leguminosae	Phytozome
Glyma.11G054600.1	Glycine max	Leguminosae	Phytozome
Glyma.17G172400.1	Glycine max	Leguminosae	Phytozome
Phvul.001G023200.1	Phaseolus vulgaris	Leguminosae	Phytozome
Phvul.002G017600.1	Phaseolus vulgaris	Leguminosae	Phytozome
Phvul.003G242900.2	Phaseolus vulgaris	Leguminosae	Phytozome
Aqcoe5G147300.1	Aquilegia coerulea	Ranunculaceae	Phytozome
Cagra.2428s0008.1	Capsella grandiflora	Rosaceae	Phytozome
Cagra.4909s0047.1	Capsella grandiflora	Rosaceae	Phytozome
XP_011458924.1	Fragaria vesca	Rosaceae	NCBI
XP_004288023.1	Fragaria vesca	Rosaceae	NCBI
ONI33565.1	Prunus persica	Rosaceae	NCBI
ADG56590.1	Prunus persica	Rosaceae	NCBI
Potri.014G025800.1	Populus trichocarpa	Salicaceae	Phytozome
Potri.005G139700.1	Populus trichocarpa	Salicaceae	Phytozome
SapurV1A.0167s0140.1	Salix purpurea	Salicaceae	Phytozome
SapurV1A.0423s0130.2	Salix purpurea	Salicaceae	Phytozome
SapurV1A.0603s0060.1	Salix purpurea	Salicaceae	Phytozome
NP_001361321.1	Capsicum annuum	Solanaceae	NCBI
XP_016562213.1	Capsicum annuum	Solanaceae	NCBI
NP_001361317.1	Solanum lycopersicum	Solanaceae	NCBI
XP_010315963	Solanum lycopersicum	Solanaceae	NCBI
