# Supplementary material for: Pollen tube emergence is mediated by ovary-expressed ALCATRAZ in cucumber
Source: Nat Commun. 2023 Jan 17;14:258. doi: 10.1038/s41467-023-35936-z (PMC9845374; doi:10.1038/s41467-023-35936-z)
Supplement: Supplementary file 5 — Supplementary Data 3 [file 41467_2023_35936_MOESM5_ESM.xlsx]

## Sheet: Data 3
Supplementary Data 3. Differentially expressed genes in Csalc compared to WT ovaries.
	Gene_ID	readcount_Csalc	readcount_WT	log2FoldChange	pval	padj	gene name	annotation
Dwon	Csa1G024150	21.8073	154.676	-2.8264	4.4258e-05	0.039674	Csa1G024150	Transcription factor; contains IPR011598 (Myc-type, basic helix-loop-helix (bHLH) domain)
	Csa1G062380	215.425	453.413	-1.0736	2.3602e-05	0.022242	Csa1G062380	Phosphoadenosine phosphosulfate reductase; contains IPR004508 (Thioredoxin-independent 5'-adenylylsulphate reductase), IPR012336 (Thioredoxin-like fold)
	Csa2G011490	13.9936	49.7482	-1.8299	5.1354e-05	0.042812	Csa2G011490	Putative calcium-transporting ATPase; contains IPR001757 (Cation-transporting P-type ATPase), IPR023214 (HAD-like domain), IPR023298 (P-type ATPase, transmembrane domain)
	Csa2G361370	190.141	429.342	-1.1751	1.1382e-08	3.3751e-05	Csa2G361370	Thaumatin-like protein 1; contains IPR001938 (Thaumatin)
	Csa3G132580	172.148	320.152	-0.89511	1.9548e-05	0.020176	Csa3G132580	Male sterility MS5 family protein; contains IPR011990 (Tetratricopeptide-like helical)
	Csa3G516480	121.063	280.251	-1.211	8.5677e-08	0.00020634	Csa3G516480	HAT family dimerization domain containing protein
	Csa4G006150	51.0309	435.083	-3.0918	5.6851e-05	0.044311	Csa4G006150	Fatty acid desaturase family protein; contains IPR015876 (Fatty acid desaturase, type 1, core)
	Csa4G091870	257.579	551.529	-1.0984	1.2457e-08	3.3751e-05	Csa4G091870	1-aminocyclopropane-1-carboxylate oxidase, putative; contains IPR005123 (Oxoglutarate/iron-dependent dioxygenase), IPR026992 (Non-haem dioxygenase N-terminal domain), IPR027443 (Isopenicillin N synthase-like)
	Csa4G102310	0.931477	23.5203	-4.6582	2.0982e-07	0.00037898	Csa4G102310	Unknown protein
	Csa5G256690	57.8837	132.14	-1.1908	2.1801e-05	0.021479	Csa5G256690	Cyclin-J18-like protein; contains IPR013763 (Cyclin-like)
	Csa5G590140	211.191	687.666	-1.7032	5.7241e-05	0.044311	Csa5G590140	Lysine/histidine transporter; contains IPR013057 (Amino acid transporter, transmembrane)
	Csa5G612810	98.321	259.873	-1.4022	1.237e-05	0.013406	Csa5G612810	Pectinesterase; contains IPR006501 (Pectinesterase inhibitor), IPR011050 (Pectin lyase fold/virulence factor)
	Csa6G484570	55.3117	607.895	-3.4582	1.6104e-07	0.00034906	Csa6G484570	Rapid alkalinization factor; contains IPR008801 (Rapid ALkalinization Factor)
	Csa6G513670	858.829	1554.23	-0.85575	5.9234e-06	0.0067574	Csa6G513670	Phosphoadenosine phosphosulfate reductase; contains IPR004508 (Thioredoxin-independent 5'-adenylylsulphate reductase), IPR011798 (Adenosine 5'-phosphosulphate reductase), IPR012336 (Thioredoxin-like fold)
	Csa7G073680	31.733	187.07	-2.5595	3.1375e-09	1.1334e-05	Csa7G073680	Cytochrome P450; contains IPR001128 (Cytochrome P450)
	Csa7G407810	1.24476	40.0871	-5.0092	6.3188e-07	0.000856	Csa7G407810	Unknown protein
	CsaUNG012530	271.796	650.613	-1.2593	1.9054e-06	0.0022945	CsaUNG012530	Thionin-like protein 2
	Novel00265	0.624767	88.108	-7.1398	1.4207e-21	3.0793e-17	-	-
	Novel00315	0.312383	20.6981	-6.05	2.0509e-07	0.00037898	-	-
	Novel00630	9.96184	49.6163	-2.3163	9.698e-07	0.0012365	-	-
Up	Csa2G425740	74.7255	13.268	2.4936	1.4202e-09	6.1566e-06	Csa2G425740	Cytochrome P450, putative; contains IPR001128 (Cytochrome P450)
	Csa3G914580	2781.43	1377.79	1.0135	3.6677e-07	0.00056784	Csa3G914580	Chymotrypsin inhibitor-2; contains IPR000864 (Proteinase inhibitor I13, potato inhibitor I)
	Csa4G023020	280.67	82.1957	1.7717	4.0535e-12	2.9286e-08	Csa4G023020	Ethylene-responsive transcription factor; contains IPR016177 (DNA-binding, integrase-type)
	Csa5G505220	157.106	24.642	2.6726	9.7828e-18	1.0602e-13	Csa5G505220	Plant-specific domain TIGR01589 family protein; contains IPR006476 (Conserved hypothetical protein CHP01589, plant)
	Novel00163	139.112	35.032	1.9895	1.5762e-10	8.5409e-07	-	-
	Novel00225	1283.08	793.277	0.69371	4.5761e-05	0.039674	-	-
	Novel00478	1994.46	490.416	2.0239	6.1443e-07	0.000856	-	-
	Novel00623	109.626	2.60443	5.3955	2.7379e-07	0.00045648	-	-
