# Supplementary material for: Pollen tube emergence is mediated by ovary-expressed ALCATRAZ in cucumber
Source: Nat Commun. 2023 Jan 17;14:258. doi: 10.1038/s41467-023-35936-z (PMC9845374; doi:10.1038/s41467-023-35936-z)
Supplement: Supplementary file 6 — Supplementary Data 4 [file 41467_2023_35936_MOESM6_ESM.xlsx]

## Sheet: Data 4
Supplementary Data 4. G-box distribution in promoters (3kb) of Csalc DEGs
	ID	+/-	Position	Gene annotation
Down	Csa1G024150	-	-2897	Transcription factor; contains IPR011598 (Myc-type, basic helix-loop-helix (bHLH) domain)
	Csa1G062380	-	-26, -64, -706, -2757, -2762	Phosphoadenosine phosphosulfate reductase; contains IPR004508 (Thioredoxin-independent 5'-adenylylsulphate reductase), IPR012336 (Thioredoxin-like fold)
	Csa2G011490	+	-2, -1855, -2180, -2769	Putative calcium-transporting ATPase; contains IPR001757 (Cation-transporting P-type ATPase), IPR023214 (HAD-like domain), IPR023298 (P-type ATPase, transmembrane domain)
	Csa2G361370	+	-156, -345, -1830, -2053, -2576, -2934	Thaumatin-like protein 1; contains IPR001938 (Thaumatin)
	Csa3G132580	-	-827, -1226, -2090	Male sterility MS5 family protein; contains IPR011990 (Tetratricopeptide-like helical)
	Csa3G516480			HAT family dimerization domain containing protein
	Csa4G006150	-	-585, -1176, -1717	Fatty acid desaturase family protein; contains IPR015876 (Fatty acid desaturase, type 1, core)
	Csa4G091870	+	-527, -547, -1132	1-aminocyclopropane-1-carboxylate oxidase, putative; contains IPR005123 (Oxoglutarate/iron-dependent dioxygenase), IPR026992 (Non-haem dioxygenase N-terminal domain), IPR027443 (Isopenicillin N synthase-like)
	Csa4G102310	+	-310, -640, -2613	Unknown protein
	Csa5G256690	+	-1017, -1302	Cyclin-J18-like protein; contains IPR013763 (Cyclin-like)
	Csa5G590140	-	-2501, -2956	Lysine/histidine transporter; contains IPR013057 (Amino acid transporter, transmembrane)
	Csa5G612810	+	-747, -2622	Pectinesterase; contains IPR006501 (Pectinesterase inhibitor), IPR011050 (Pectin lyase fold/virulence factor)
	Csa6G484570	+	-332, -605	Rapid alkalinization factor; contains IPR008801 (Rapid ALkalinization Factor)
	Csa6G513670	-	-232, -2005, -2594	Phosphoadenosine phosphosulfate reductase; contains IPR004508 (Thioredoxin-independent 5'-adenylylsulphate reductase), IPR011798 (Adenosine 5'-phosphosulphate reductase), IPR012336 (Thioredoxin-like fold)
	Csa7G073680	+	-813, -1225, -1744	Cytochrome P450; contains IPR001128 (Cytochrome P450)
	Csa7G407810	+	-280, -546, -758, -1425,	Unknown protein
	CsaUNG012530-scaffold000791	-	-44	Thionin-like protein 2
	CsaUNG012530-Scaffold000182	-	-44, -1138	Thionin-like protein 2
	Novel00265
	Novel00315
	Novel00630
Up	Csa2G425740	+	-444, -460	Cytochrome P450, putative; contains IPR001128 (Cytochrome P450)
	Csa3G914580	+	-185, -2210, -2226, -2567	Chymotrypsin inhibitor-2; contains IPR000864 (Proteinase inhibitor I13, potato inhibitor I)
	Csa4G023020	-	NA	Ethylene-responsive transcription factor; contains IPR016177 (DNA-binding, integrase-type)
	Csa5G505220	-	-194, -292, -1487, -1528, -1777, -2810	Plant-specific domain TIGR01589 family protein; contains IPR006476 (Conserved hypothetical protein CHP01589, plant)
	Novel00163
	Novel00225
	Novel00478
	Novel00623
