# Supplementary material for: Pollen tube emergence is mediated by ovary-expressed ALCATRAZ in cucumber
Source: Nat Commun. 2023 Jan 17;14:258. doi: 10.1038/s41467-023-35936-z (PMC9845374; doi:10.1038/s41467-023-35936-z)
Supplement: Supplementary file 8 — Source Data [file 41467_2023_35936_MOESM8_ESM.xlsx]

## Sheet: Fig. 1d-e, k
	Fig. 1d
	Biological replicate	Gene	R	S	T	YL	MB	FB	MF	FF	O
			Raw Ct
	1	CsUBI	17.527	23.4023	19.4917	17.27	19.4713	24.0033	20.0793	17.8943	14.719
	2		14.9897	22.0537	17.3493	16.957	19.5723	19.927	19.6307	17.446	14.338
	3		16.7553	22.568	18.739	16.911	21.3977	21.2527	19.5757	17.6983	15.8567
	1	CsALC	28.11	30.2667	29.9067	26.9067	28.4667	30.7133	21.5467	22.7133	24.9911
	2		24.0133	30.2367	26.3567	25.8967	28.1833	28.1533	20.7967	23.51	24.1533
	3		26.6267	29.9767	28.7567	26.01	28.9433	28.7867	21.4533	22.0667	24.1022
			CsALC expression relative to CsUBI in cucumber different tissues
	1	CsALC	0.000651928	0.00858282	0.000732441	0.00125624	0.00195945	0.00955188	0.36165	0.0354272	0.000445898
	2		0.00192135	0.0034409	0.00194322	0.00203654	0.00255759	0.00333908	0.445655	0.014947	0.000653889
	3		0.00106766	0.00588531	0.000964677	0.00182359	0.00535215	0.0053956	0.272123	0.0484173	0.00061236
	AVG		0.00121364	0.00596967	0.00121345	0.00170546	0.00328973	0.00609552	0.35981	0.0329305	0.000570715
	S.D.		0.000647178	0.002572	0.000642583	0.000403337	0.00181097	0.00316498	0.0867805	0.0168743	0.000110072
	PS: Two tissues from the same plant were collected as one biological replicate. Three biological replicates were from three different plants.
	Fig. 1e
	Biological replicate	Gene	TT	Ovu	Po	PT
			Raw Ct
	1	CsUBI	18.1553	16.0635	24.1084	26.6424
	2		17.2213	16.4745	23.5553	26.9428
	3		18.1141	16.3332	23.3094	26.8262
	1	CsALC	22.5749	21.0221	25.307	32.2463
	2		21.2609	21.142	26.3516	32.1903
	3		23.4938	21.009	26.0941	30.2723
			CsALC expression relative to CsUBI in female and male tissues
	1	CsALC	0.0467272	0.03216	0.435691	0.0205624
	2		0.0608096	0.0393493	0.143952	0.0263242
	3		0.0240197	0.0391224	0.145125	0.0917558
	AVG		0.0438522	0.0368772	0.241589	0.0462141
	S.D.		0.0185627	0.00408682	0.168098	0.0395453
	PS: For each biological replicate, samples were collected from the same WT plant, in which TT and Ovu were isolated from the middle segments of two ovaries, Po were collected from four male flowers, and PT were harvested from in vitro cultivation of pollens. Three biological repetitions were from three different WT plants.
	Fig. 1n
		Seed number per fruit
	No.	WT V (n=5)	Csalc#1 V (n=11)	WT♀× Csalc#1♂ (n=5)	Csalc#1♀×WT♂(n=10)	Csalc#2 V (n=9)	WT♀× Csalc#2♂(n=5)	Csalc#2♀×WT♂(n=7)	Csalc#3 V (n=6)	WT♀× Csalc#3♂ (n=5)	Csalc#3♀×WT♂(n=8)
	1	375	17	305	8	15	254	38	11	244	1
	2	296	1	231	15	1	228	13	3	294	25
	3	222	8	221	4	1	333	3	24	221	1
	4	348	6	220	16	3	256	2	6	276	3
	5	220	6	246	4	49	277	2	1	350	26
	6		13		5	6		47	21		32
	7		26		1	28		2			12
	8		35		56	5					0
	9		41		60	15
	10		12		3
	11		36
	AVG	292.2	18.2727	244.6	17.2	13.6667	269.6	15.2857	11	277	12.5
	S.D.	70.931	13.9434	35.3454	22.0847	15.9138	39.4753	19.1808	9.57079	49.6085	13.2557
	P-value	CK	4.10172e-09	0.216108	3.26003e-08	6.89636e-08	0.550915	1.57876e-06	4.56636e-06	0.704821	2.49955e-07

## Sheet: Fig. 2k
	Figure 2k
			Fig. 2k
	WT			Biological replicate	1	2	3	AVG	S.D.	P-value
			WT	Ovules targeted	68	46	54
				Ovules detected	74	60	66
	Csalc#1			Targeting efficiency	0.918919	0.766667	0.818182	0.834589	0.0774409	CK
			Csalc #1 (n=3)	Ovules targeted	5	5	4
				Ovules detected	58	72	68
	Csalc#2			Targeting efficiency	0.0862069	0.0694444	0.0588235	0.0714916	0.013806	7.35292e-05
			Csalc #2 (n=3)	Ovules targeted	9	6	8
				Ovules detected	71	74	68
	Csalc#3			Targeting efficiency	0.126761	0.0810811	0.117647	0.108496	0.0241755	0.000101075
			Csalc #3 (n=3)	Ovules targeted	7	9	8
				Ovules detected	68	84	85
				Targeting efficiency	0.102941	0.107143	0.0941176	0.101401	0.00664787	8.21363e-05

## Sheet: Fig. 3a-f
		Fig. 3a
		Biological replicate	Gene	WT-Ova	Csalc#1-Ova	Csalc#2-Ova	Csalc#3-Ova
				Raw Ct
		1	CsUBI	15.92	15.974	15.3733	16.157
		2		17.007	15.4683	16.087	16.263
		3		16.666	16.2453	16.365	16.031
		1	CsRALF4	29.9847	29.9873	31.106	32.2197
		2		30.1347	31.506	32.0347	31.836
		3		30.656	30.2403	31.4807	32.359
				CsRALF4 expression relative to CsUBI
		1	CsRALF4	5.83598e-05	6.04737e-05	1.83652e-05	1.46102e-05
		2		0.000111732	1.48656e-05	1.58225e-05	2.05144e-05
		3		6.14597e-05	6.12471e-05	2.81664e-05	1.21558e-05
		AVG		7.71839e-05	4.55288e-05	2.07847e-05	1.57601e-05
		S.D.		2.99599e-05	2.65579e-05	6.51794e-06	4.29636e-06
		P-value		CK	0.242706	0.0333419	0.0245586
		Fig. 3b
		Biological replicate	Gene	WT-Ova	Csalc#1-Ova	Csalc#2-Ova	Csalc#3-Ova
				Raw Ct
		1	CsUBI	15.92	15.974	15.3733	16.157
		2		17.007	15.4683	16.087	16.263
		3		16.666	16.2453	16.365	16.031
		1	CsRALF19	22.9333	24.681	23.38	25.189
		2		23.271	24.7837	25.0497	24.6573
		3		23.2157	24.095	24.3097	25.3837
				CsRALF19 expression relative to CsUBI
		1	CsRALF19	0.00774063	0.00239294	0.00388824	0.00191028
		2		0.0130121	0.00156966	0.00200433	0.00297203
		3		0.0106747	0.00433526	0.00405898	0.00152956
		AVG		0.0104758	0.00276595	0.00331718	0.00213729
		S.D.		0.00264137	0.00142003	0.00114017	0.000747552
		P-value		CK	0.0112212	0.0125479	0.00624919
		PS: In Fig. 3a-b, two ovaries from the same plant were collected as one biological replicate. Three biological replicates were from three different plants.
		Fig. 3c
		Biological replicate	Gene	S	MB	FB	O	Sta
				Raw Ct
		1	CsUBI	18.3122	16.4902	15.4568	18.4531	22.2078
		2		16.6351	16.6795	15.8882	21.64	21.7832
		3		16.337	17.2503	16.0739	20.2492	21.9471
		1	CsRALF4	35.7616	18.3057	36.3117	29.7096	17.5057
		2		33.8141	18.7974	35.8485	32.4336	16.9697
		3		33.796	18.9734	35.5327	30.4473	17.3166
				CsRALF4 expression relative to CsUBI in cucumber different tissues
		1	CsRALF4	5.5875e-06	0.284097	5.27309e-07	0.00040876	26.03
		2		6.73931e-06	0.230382	9.80269e-07	0.000563405	28.1197
		3		5.5503e-06	0.302897	1.3877e-06	0.000851237	24.7696
		AVG		5.95904e-06	0.272459	9.65091e-07	0.0006078	26.3065
		S.D.		6.75993e-07	0.0376325	4.30394e-07	0.000224554	1.69208
		Fig. 3d
		Biological replicate	Gene	S	MB	FB	O	Sta
				Raw Ct
		1	CsUBI	18.3122	16.4902	15.4568	18.4531	22.2078
		2		16.6351	16.6795	15.8882	21.64	21.7832
		3		16.337	17.2503	16.0739	20.2492	21.9471
		1	CsRALF19	33.6908	21.7137	32.5157	23.8837	18.7361
		2		32.3476	22.1262	32.9434	26.2609	18.4924
		3		32.6284	22.2974	32.6607	25.4669	18.9555
				CsRALF19 expression relative to CsUBI in cucumber different tissues
		1	CsRALF19	2.34736e-05	0.0267641	7.32419e-06	0.0231863	11.094
		2		1.86235e-05	0.0229286	7.34276e-06	0.0406435	9.78675
		3		1.2468e-05	0.0302458	1.01593e-05	0.0268722	7.95357
		AVG		1.81884e-05	0.0266462	8.27542e-06	0.030234	9.61145
		S.D.		5.51573e-06	0.00366004	1.63151e-06	0.00920131	1.57756
		PS: In Fig. 3c-d, two tissues from the same plant were collected as one biological replicate. Three biological replicates were from three different plants.
		Fig.3e
		Biological replicate	Gene	TT	Ovu	Po	PT
				Raw Ct
		1	CsUBI	19.6876	18.5009	26.2387	29.2502
		2		19.6744	18.3718	26.1646	29.6805
		3		21.0109	18.2989	25.3297	29.7262
		1	CsRALF4	30.7328	32.1056	17.7886	20.44
		2		29.7591	33.014	18.094	20.3074
		3		31.4435	32.3649	17.1774	20.8212
				CsRALF4 expression relative to CsUBI
		1	CsRALF4	0.000473204	8.02791e-05	349.737	448.887
		2		0.000920907	3.91077e-05	268.83	663.089
		3		0.000723575	5.83049e-05	284.493	479.39
		AVG		0.000705895	5.92306e-05	301.02	530.455
		S.D.		0.000224375	2.06013e-05	42.9107	115.872
		Fig. 3f
		Biological replicate	Gene	TT	Ovu	Po	PT
				Raw Ct
		1	CsUBI	19.6876	18.5009	26.2387	29.2502
		2		19.6744	18.3718	26.1646	29.6805
		3		21.0109	18.2989	25.3297	29.7262
		1	CsRALF19	24.1808	26.4298	21.1916	24.4202
		2		24.6262	26.5979	21.2922	24.1304
		3		25.2304	25.6123	20.2896	24.4797
				CsRALF19 expression relative to CsUBI
		1	CsRALF19	0.0444018	0.00410373	33.062	28.4435
		2		0.032311	0.0033398	29.2897	46.8511
		3		0.053681	0.00628697	32.9011	37.9617
		AVG		0.0434646	0.00457684	31.7509	37.7521
		S.D.		0.0107158	0.00152948	2.13303	9.20562
		PS: For each biological replicate, samples were collected from the same WT plant, in which TT and Ovu were isolated from the middle segments of two ovaries, Po were collected from four male flowers, and PT were harvested from in vitro cultivation of pollens. Three biological replicates were from three different WT plants.

## Sheet: Fig. 4c, f
	Fig. 4c
		Seed number per fruit
	No.	WT V (n=6)	Csralf4#1 V (n=5)	WT♀× Csralf4#1♂(n=4)	Csralf4#1♀× WT♂(n=7)	Csralf4#2 V (n=5)	WT♀× Csralf4#2♂(n=5)	Csralf4#2♀× WT♂(n=7)
	1	276	175	288	293	158	172	230
	2	350	229	156	493	226	224	375
	3	468	190	160	297	258	124	249
	4	176	301	174	350	208	208	287
	5	357	203		373	165	188	303
	6	402			258			300
	7				301			334
	AVG	338.167	219.6	194.5	337.857	203	183.2	296.857
	S.D.	101.576	49.6367	62.8092	78.3888	41.9762	38.5123	48.9742
	P-value	CK	0.041924	0.0369618	0.995161	0.021915	0.0108111	0.358296
			CK		0.0144204	CK		0.00610368
	Fig. 4f
		Seed number per fruit
	No.	WT V (n=7)	Csralf19#1 V (n=5)	WT♀× Csralf19#1♂(n=5)	Csralf19#1♀× WT♂(n=7)	Csralf19#2 V (n=6)	WT♀× Csralf19#2♂(n=6)	Csralf19#2♀× WT♂(n=6)
	1	289	196	177	396	220	245	378
	2	214	180	220	310	292	196	267
	3	323	272	205	425	193	239	324
	4	288	239	210	225	177	265	214
	5	302	198	260	311	217	183	263
	6	244			206	267	231	354
	7	408			352
	AVG	295.429	217	214.4	317.857	227.667	226.5	300
	S.D.	61.7086	37.6829	30.0716	81.6444	43.8801	31.0596	62.3378
	P-value	CK	0.031032	0.0227011	0.572756	0.0465697	0.0311097	0.896951
			CK		0.0289305	CK		0.0424687

## Sheet: Fig. 5d-e, g-j
	Fig. 5d
		Seed number per fruit
	No.	WT V (n=7)	Csralf4 Csralf19#1 ♀× WT♂ (n=6)	Csralf4 Csralf19 #2 ♀× WT♂ (n=7)
	1	289	113	109
	2	214	114	86
	3	323	59	176
	4	288	99	72
	5	302	167	144
	6	244	203	43
	7	408		226
	AVG	295.429	125.833	122.286
	S.D.	61.7086	51.2656	63.7984
	P-value	CK	0.000241281	0.000236613
	Fig. 5e
		Seed number in transection of 1 cm thickness
	No.	WT V (n=8)	Csralf4 Csralf19#1 ♀× WT♂ (n=5)	Csralf4 Csralf19 #2 ♀× WT♂ (n=6)
	1-1	35	8	17
	1-2	31	6	25
	1-3	33	6	21
	2-1	29	9	24
	2-2	38	10	26
	2-3	33	14	16
	3-1	33	9	4
	3-2	32	15	3
	3-3	30	20	7
	4-1	30	15	11
	4-2	30	17	10
	4-3	40	18	10
	5-1	39	12	13
	5-2	38	14	15
	5-3	40	18	17
	6-1	21		16
	6-2	25		19
	6-3	23		25
	7-1	18
	7-2	17
	7-3	18
	8-1	26
	8-2	25
	8-3	26
	AVG	29.5833	12.7333	15.5
	S.D.	7.01499	4.54292	7.10634
	P-value	CK	6.36161e-10	1.28235e-07
	Fig.5g
		Biological replicate	1	2	3	4	5	AVG	S.D.	P-value
	WT (n=5)	Ovules targeted	117	149	113	124	107
		Ovules detected	151	184	162	142	158
		Targeting efficiency	0.774834	0.809783	0.697531	0.873239	0.677215	0.766521	0.0807228	CK
	Csralf4 Csralf19#1 ♀× WT♂(n=5)	Ovules targeted	27	38	34	31	28
		Ovules detected	80	78	97	82	75
		Targeting efficiency	0.3375	0.487179	0.350515	0.378049	0.373333	0.385315	0.0593085	2.79211e-05
	Csralf4 Csralf19#2 ♀× WT♂(n=4)	Ovules targeted	24	43	24	27
		Ovules detected	53	131	68	72
		Targeting efficiency	0.45283	0.328244	0.352941	0.375		0.377254	0.0538823	7.58472e-05
	Fig. 5i
		Average fluorescence intensity of pollen tubes at lateral TT
	No.	WT V (n=39)	Csralf4 Csralf19#1 ♀× WT♂ (n=32)	Csralf4 Csralf19 #2 ♀× WT♂ (n=36)
	1	40.171	31.485	29.849
	2	39.588	34.769	28.514
	3	36.46	34.135	25.524
	4	33.562	29.052	26.274
	5	34.022	28.324	35.006
	6	32.717	30.128	33.048
	7	35.712	27.845	29.882
	8	37.856	30.506	28.415
	9	37.97	32.881	38.382
	10	34.758	26.12	30.069
	11	34.774	26.342	34.212
	12	36.53	27.845	29.293
	13	34.609	26.666	32.877
	14	39.835	31.118	31.004
	15	40.806	32.666	35.782
	16	32.925	26.829	35.727
	17	31.689	36.534	29.817
	18	32.151	28.483	37.388
	19	36.776	30.885	29.958
	20	36.31	37.023	29.733
	21	35.525	32.439	30.714
	22	37.008	34.203	33.901
	23	35.186	30.366	32.603
	24	45.006	30.29	35.314
	25	42.632	28.049	34.496
	26	40.387	33.949	30.468
	27	40.515	31.33	31.39
	28	43.491	24.733	35.585
	29	37.002	29.597	37.945
	30	39.769	34.914	30.772
	31	33.084	29.887	33.644
	32	40.025	27.807	33.259
	33	46.712		29.278
	34	45.365		31.552
	35	46.51		31.677
	36	41.429		33.84
	37	37.528
	38	39.251
	39	37.573
	AVG	38.0313	30.5375	32.1442
	S.D.	3.98896	3.15875	3.11045
	P-value	CK	1.39469e-12	7.2184e-10
	Figure 5j
		Average fluorescence intensity of pollen tubes at terminal TT
	No.	WT V (n=235)	Csralf4 Csralf19#1 ♀× WT♂ (n=141)	Csralf4 Csralf19 #2 ♀× WT♂ (n=120)
	1	21.983	22.658	25.679
	2	26.188	23.482	21.832
	3	25.276	22.138	23.214
	4	26.292	23.419	23.45
	5	22.494	23.507	23.785
	6	22.48	23.628	23.171
	7	25.217	23.999	22.218
	8	25.962	22.334	22.415
	9	28.635	27.429	23.074
	10	23.494	25.81	26.727
	11	33.864	23.14	22.123
	12	26.977	23.921	22.6
	13	24.362	25.395	23.26
	14	23.234	22.876	27.62
	15	24.043	25.559	26.884
	16	25.202	25.598	24.127
	17	23.117	23.45	24.357
	18	24.308	23.074	24.118
	19	29.623	25.636	27.102
	20	27.948	25.557	23.374
	21	33.635	29.842	24.573
	22	22.013	27.346	22.69
	23	30.867	27.962	22.014
	24	29.401	24.408	24.523
	25	24.154	25.047	22.977
	26	26.001	23.899	25.074
	27	25.852	23.67	25.172
	28	27.351	23.645	21.237
	29	24.267	25.443	24.321
	30	28.137	23.932	25.64
	31	28.069	26.084	25.152
	32	25.755	22.549	26.652
	33	27.388	24.975	26.774
	34	26.308	24.455	24.287
	35	27.921	25.265	22.727
	36	26.261	24.597	22.789
	37	28.329	23.935	23.501
	38	22.329	23.996	23.094
	39	26.701	22.339	24.709
	40	27.891	23.247	21.599
	41	25.37	24.415	23.058
	42	26.887	21.658	23.041
	43	29.711	20.754	24.443
	44	25.826	24.34	27.126
	45	29.762	22.254	25.075
	46	28.916	24.403	29.228
	47	29.485	21.895	31.881
	48	30.266	22.254	23.324
	49	24.362	25.386	23.882
	50	29.389	22.632	24.971
	51	27.61	25.645	23.705
	52	26.751	21.823	21.476
	53	25.725	23.152	30.778
	54	30.768	23.444	27.273
	55	31.214	23.743	24.773
	56	31.612	24.202	26.16
	57	28.159	22.51	24.829
	58	27.621	24.94	21.714
	59	34.465	26.022	28.485
	60	28.183	24.291	24.774
	61	26.847	28.096	36.677
	62	29.901	23.672	30.735
	63	30.207	26.23	30.871
	64	28.532	27.155	30.28
	65	25.726	27.478	31.103
	66	28.722	27.228	31.617
	67	32.615	27.085	28.827
	68	25.821	24.279	28.827
	69	28.987	25.602	29.857
	70	27.746	24.399	34.811
	71	32.657	22.165	34.175
	72	24.482	23.701	28.25
	73	28	22.649	22.294
	74	29.512	26.727	22
	75	23.646	22.003	24.333
	76	25.898	22.591	21.756
	77	31.04	25.217	29.303
	78	29.522	27.741	22.677
	79	25.886	27.169	23.381
	80	24.389	24.135	22.109
	81	25.785	24.421	23.467
	82	27.448	24.07	23.669
	83	27.135	27.594	23.495
	84	28.57	23.544	23.961
	85	26.274	24.541	22.218
	86	29.004	27.626	23.143
	87	27.478	29.951	23.892
	88	27.863	30.443	27.356
	89	26.429	31.676	25.559
	90	28.282	27.13	26.607
	91	28.433	26.404	26.651
	92	22.706	27.357	27.91
	93	26.794	27.285	22.903
	94	28.087	24.308	22.676
	95	25.605	22.963	27.772
	96	28.293	24.987	27.772
	97	32.448	25.227	25.314
	98	25.699	21.109	22.876
	99	29.331	24.294	25.599
	100	30.423	21.721	25.516
	101	28.915	24.925	23.423
	102	30.008	25.686	23.132
	103	34.966	25.517	25.476
	104	30.402	25.056	25.578
	105	27.423	25.734	29.877
	106	27.828	24.215	27.005
	107	29.955	21.993	23.767
	108	31.727	22.981	28.164
	109	28.706	22.788	23.776
	110	24.387	24.05	25.225
	111	27.541	23.034	23.617
	112	26.741	21.14	23.679
	113	30.768	21.89	23.923
	114	30.963	25.494	25.767
	115	27.251	22.466	24.757
	116	22.065	22.62	24.657
	117	23.11	24.709	25.299
	118	29.461	21.451	25.536
	119	30.004	23.065	25.833
	120	24.93	23.066	22.37
	121	29.485	24.443
	122	29.065	27.126
	123	28.645	24.944
	124	26.832	22.325
	125	30.059	21.703
	126	28.434	25.411
	127	25.833	24.337
	128	32.499	25.204
	129	29.906	22.893
	130	27.694	23.487
	131	24.234	24.062
	132	32.567	29.413
	133	31.681	32.858
	134	41.348	28.881
	135	32.719	38.408
	136	31.006	37.915
	137	29.776	33.331
	138	31.2	33.865
	139	28.019	32.311
	140	29.207	33.409
	141	25.906	26.582
	142	31.851
	143	29.54
	144	27.677
	145	29.315
	146	24.29
	147	23.342
	148	24.637
	149	25.279
	150	23.07
	151	24.616
	152	23.606
	153	26.324
	154	22.48
	155	22.034
	156	22
	157	25.854
	158	24.894
	159	25.544
	160	23.825
	161	27.739
	162	23.686
	163	29.504
	164	24.786
	165	26.054
	166	27.052
	167	27.044
	168	23.494
	169	27.224
	170	22.624
	171	25.264
	172	26.852
	173	23.568
	174	25.004
	175	22.956
	176	22.73
	177	26.504
	178	23.874
	179	29.928
	180	39.582
	181	31.58
	182	35.95
	183	25.902
	184	30.952
	185	34.002
	186	32.948
	187	31.718
	188	35.95
	189	25.862
	190	30.498
	191	33.912
	192	29.76
	193	23.428
	194	27.28
	195	24.174
	196	24.292
	197	28.488
	198	21.818
	199	27.016
	200	23.478
	201	25.466
	202	25.198
	203	25.338
	204	22.276
	205	25.924
	206	23.87
	207	21.85
	208	22.562
	209	26.886
	210	28.166
	211	33.196
	212	31.876
	213	24.586
	214	22.672
	215	29.494
	216	26.666
	217	30.498
	218	28.584
	219	31.99
	220	28.622
	221	28.454
	222	26.878
	223	37.018
	224	25.956
	225	29.964
	226	27.768
	227	34.486
	228	30.39
	229	28.252
	230	27.616
	231	31.004
	232	31.464
	233	26.764
	234	33.056
	235	31.878
	AVG	27.652	25.0764	25.2811
	S.D.	3.3913	3.02302	2.96371
	P-value	CK	7.91816e-13	2.82237e-10

## Sheet: Fig. 6b-d
	Fig. 6b
		Viable pollens/ all pollens
	Biological replicate	WT (n=9)	Csralf4#1 (n=3)	Csralf4#2 (n=3)	Csralf19#1 (n=3)	Csralf19#2 (n=3)	Csralf4 Csralf19#1 (n=3)	Csralf4 Csralf19#2 (n=3)
	1	0.978102	0.925764	0.941176	0.907285	0.9375	0.818605	0.796791
	2	0.963964	0.9	0.925926	0.944079	0.938776	0.797546	0.872093
	3	0.955357	0.943005	0.918699	0.929078	0.913978	0.879433	0.785714
	4	0.959677
	5	0.962025
	6	0.97549
	7	0.973684
	8	0.963563
	9	0.966292
	AVG	0.966462	0.922923	0.928601	0.926814	0.930085	0.831861	0.8182
	S.D.	0.00768822	0.0216429	0.0114749	0.0185013	0.0139629	0.0425224	0.0470006
	P-value	CK	0.000261605	5.93612e-05	0.000251773	0.000156362	1.61252e-06	1.51025e-06
	Fig. 6c					Fig. 6d
		Pollen tube length (μm)					Pollen tube length (μm)
	No.	WT (n=115)	Csralf4#1 (n=71)	Csralf4#2 (n=48)		No.	WT (n=240)	Csralf19#1 (n=97)	Csralf19#2 (n=83)
	1	334.394	224.782	70.4516		1	153.111	230.572	162.468
	2	171.184	160.519	99.7548		2	257.952	148.007	140.026
	3	207.982	198.266	54.0968		3	164.216	46.175	105.295
	4	114.668	243.247	166.848		4	249.669	36.0566	107.238
	5	231.769	180.866	214.539		5	275.653	38.8341	102.897
	6	186.329	70.65	156.721		6	283.742	92.4859	47.9431
	7	252.435	97.471	272.415		7	255.644	267.283	101.793
	8	299.11	279.881	100.171		8	350.937	125.965	67.0422
	9	185.811	81.6435	134.739		9	312.411	77.686	57.0864
	10	212.618	96.6968	162.305		10	311.115	65.5272	65.5661
	11	227.632	103.369	128.308		11	333.774	79.8609	37.6096
	12	301.679	119.565	231.213		12	378.098	188.439	79.3245
	13	358.113	160.205	147.856		13	121.043	54.825	264.433
	14	167.245	269.652	90.6194		14	160.077	65.3013	182.771
	15	204.489	207.174	141.687		15	140.368	102.61	64.0144
	16	156.755	159.416	186.794		16	152.71	302.557	118.952
	17	197.148	306.798	179.918		17	220.525	82.6632	100.442
	18	349.282	236.468	151.04		18	225.17	62.6182	69.4686
	19	370.495	261.382	121.911		19	204.932	83.6637	167.368
	20	196.389	334.897	207.682		20	258.97	67.8017	56.3222
	21	266.787	130.747	127.766		21	267.583	99.558	51.7007
	22	240.387	173.11	118.515		22	292.01	98.471	145.946
	23	277.302	292.573	180.842		23	246.485	42.0489	251.221
	24	113.434	80.8694	129.092		24	249.549	170.167	193.862
	25	176.4	156.59	124.403		25	113.371	108.493	52.0016
	26	165.131	179.84	294.518		26	159.96	237.124	59.2909
	27	253.021	105.305	238.389		27	159.195	81.2034	147.644
	28	299.284	377.206	208.403		28	58.5434	80.1586	211.143
	29	269.41	205.66	302.821		29	241.34	45.265	203.217
	30	216.948	103.548	217.689		30	199.374	82.0951	50.3761
	31	186.503	153.89	285.019		31	295.858	101.832	130.844
	32	253.718	251.55	209.661		32	277.124	57.0561	88.8823
	33	285.353	73.5823	183.939		33	191.657	201.639	163.091
	34	206.071	218.323	249.595		34	213.367	63.5251	65.691
	35	270.339	354.121	166.694		35	181.978	39.9957	145.397
	36	388.771	141.745	305.734		36	261.563	80.8933	74.2711
	37	274.485	138.315	309.605		37	447.536	59.9885	361.799
	38	287.235	149.187	221.952		38	111.85	113.975	110.803
	39	622.873	80.6371	324.237		39	76.7807	45.6084	206.035
	40	522.15	126.576	120.885		40	230.861	114.39	126.252
	41	372.455	152.942	212.555		41	176.511	70.3967	139.483
	42	426.416	126.663	204.905		42	298.361	58.1395	71.975
	43	227.569	158.206	136.548		43	70.009	122.722	53.1881
	44	307.708	169.95	170.303		44	215.975	71.0949	76.8469
	45	244.224	205.781	163.297		45	270.359	67.1709	91.8881
	46	345.474	115.297	208.127		46	202.903	144.917	48.375
	47	165.489	142.669	113.095		47	175.692	129.907	123.632
	48	290.095	150.3	263.811		48	128.369	71.4515	106.349
	49	215.231	215.027			49	306.374	142.595	176.264
	50	237.571	204.029			50	124.054	81.5103	431.801
	51	294.353	293.173			51	279.13	101.258	190.447
	52	95.9323	170.555			52	248.189	73.1158	106.786
	53	175.355	117.769			53	314.219	76.9815	325.264
	54	207.634	202.292			54	251.789	69.4686	85.0697
	55	276.31	143.303			55	315.267	270.734	86.6559
	56	201.769	234			56	157.594	82.8422	187.96
	57	210.784	179.758			57	241.672	287.376	142.078
	58	75.2129	98.1581			58	218.163	100.766	85.5965
	59	223.824	71.6613			59	206.479	130.055	301.323
	60	305.313	259.815			60	256.892	156.107	40.7934
	61	216.15	108.077			61	284.772	67.9266	52.1015
	62	304.747	184.031			62	235.388	176.043	68.0314
	63	311.09	87.0048			63	353.296	89.5927	59.5472
	64	232.597	133.611			64	165.695	134.1	68.3365
	65	197.439	79.4177			65	327.693	161.49	112.921
	66	178.887	153.46			66	236.998	83.9997	103.25
	67	87.3339	136.548			67	334.628	206.975	82.9145
	68	164.627	205.229			68	341.86	125.018	318.439
	69	412.931	77.4194			69	441.12	98.4578	148.875
	70	235.273	194.168			70	122.799	76.7663	91.6717
	71	217.752	158.119			71	325.592	86.5358	121.552
	72	247.752				72	148.808	101.216	207.751
	73	356.25				73	318.031	234.807	101.909
	74	116.1				74	108.454	329.139	66.4068
	75	177.856				75	324.262	92.5533	117.446
	76	322.974				76	639.975	50.3761	138.152
	77	337.147				77	245.137	59.4661	67.1079
	78	280.026				78	350.193	64.2577	78.2163
	79	190.456				79	292.585	133.326	79.5042
	80	355.65				80	342.477	69.018	54.3365
	81	217.703				81	275.968	296.348	57.1673
	82	194.952				82	253.986	60.3721	53.3832
	83	224.487				83	195.2	68.4126	64.5
	84	165.716				84	351.199	52.8939
	85	157.529				85	254.74	81.3953
	86	287.265				86	391.865	285.417
	87	348.334				87	68.1584	121.698
	88	117.576				88	218.23	94.1899
	89	177.445				89	194.182	97.4149
	90	218.11				90	173.958	110.441
	91	209.255				91	344.823	156.957
	92	130.002				92	235.786	114.218
	93	122.434				93	220.838	163.265
	94	154.756				94	360.353	148.634
	95	256.331				95	267.291	188.603
	96	196.345				96	103.812	184.628
	97	349.263				97	275.669	57.0561
	98	196.897				98	255.999
	99	190.5				99	311.392
	100	339.958				100	154.125
	101	311.506				101	213.285
	102	363.605				102	151.682
	103	330.15				103	185.91
	104	195.958				104	107.71
	105	118.727				105	130.512
	106	107.395				106	111.841
	107	245.7				107	188.835
	108	133.176				108	294.363
	109	188.565				109	218.298
	110	154.979				110	176.03
	111	394.113				111	208.068
	112	284.526				112	192.908
	113	301.984				113	216.874
	114	242.739				114	258.872
	115	160.911				115	350.937
	AVG	242.885	172.039	183.572		116	304.701
	S.D.	89.2935	71.5958	67.0889		117	290.001
	P-value	CK	5.87152e-08	5.64558e-05		118	116.426
						119	204.414
						120	236.499
						121	239.317
						122	192.169
						123	172.606
						124	183.661
						125	123.807
						126	275.23
						127	219.661
						128	129.608
						129	131.806
						130	220.003
						131	111.106
						132	235.827
						133	179.392
						134	218.394
						135	226.527
						136	337.832
						137	218.652
						138	201.083
						139	96.988
						140	287.276
						141	342.241
						142	145.679
						143	295.533
						144	276.216
						145	262.636
						146	172.403
						147	203.844
						148	221.731
						149	137.619
						150	220.451
						151	318.027
						152	242.297
						153	161.878
						154	164.6
						155	176.842
						156	187.899
						157	213.43
						158	162.194
						159	138.133
						160	211.731
						161	323.702
						162	267.375
						163	269.911
						164	268.19
						165	172.751
						166	234.946
						167	168.436
						168	228.093
						169	268.532
						170	279.186
						171	166.114
						172	285.424
						173	244.673
						174	259.299
						175	182.737
						176	286.859
						177	304.441
						178	251.109
						179	317.853
						180	150.291
						181	244.361
						182	188.824
						183	166.014
						184	101.812
						185	232.754
						186	221.994
						187	204.964
						188	118.023
						189	104.151
						190	178.456
						191	152.331
						192	206.12
						193	269.011
						194	196.798
						195	165.925
						196	281.134
						197	129.747
						198	262.905
						199	328.891
						200	219.997
						201	285.026
						202	345.512
						203	285.658
						204	269.823
						205	118.987
						206	409.498
						207	181.65
						208	201.068
						209	303.837
						210	229.619
						211	374.431
						212	167.984
						213	137.011
						214	256.782
						215	258.823
						216	276.102
						217	405.499
						218	99.3458
						219	279.772
						220	265.904
						221	282.431
						222	234.557
						223	189.546
						224	310.837
						225	276.477
						226	348.036
						227	221.888
						228	385.205
						229	375.804
						230	234.298
						231	273.611
						232	327.68
						233	316.479
						234	323.145
						235	181.511
						236	203.391
						237	201.965
						238	162.514
						239	139.239
						240	285.173
						AVG	233.901	115.196	121.962
						S.D.	80.1982	67.1543	77.2511
						P-value	CK	6.3549e-31	3.34998e-24

## Sheet: Supplementary Fig. 2c, e-f
		Supplementary Fig. 2c
			WT (mm)			Csalc#1 (mm)			Csalc#2 (mm)			Csalc#3 (mm)
		No.	0 DAA (n=6)	10 DAA (n=4)	Ripe Fruit (n=4)	0 DAA (n=5)	10 DAA (n=4)	Ripe Fruit (n=4)	0 DAA (n=5)	10 DAA (n=4)	Ripe Fruit (n=4)	0 DAA (n=5)	10 DAA (n=4)	Ripe Fruit (n=4)
		1	42	262	329	45	290	340	48.5	241	312	50.5	245	322
		2	44.6	292	331	45	266	314	42.5	266	295	45	265	324
		3	44	287.5	287	47	271	305	40	285	294	40.5	280	285
		4	41.5	242	290	45	275	298	48	273	324	44.5	258	296
		5	40.5			41			39.5			39
		6	40
		AVG	42.1	270.875	309.25	44.6	275.5	314.25	43.7	266.25	306.25	43.9	262	306.75
		S.D.	1.85472	23.3466	24.0052	2.19089	10.3441	18.3734	4.30987	18.5719	14.4309	4.49166	14.5831	19.3111
		P-value	CK			0.0702794			0.428706			0.390913
				CK			0.729589			0.766999			0.542894
					CK			0.752042			0.837472			0.876403
		Supplementary Fig. 2e
			Viable pollens/ All pollens
		Biological replicate	WT (n=6)	Csalc#1 (n=3)	Csalc#2 (n=3)	Csalc#3 (n=3)
		1	0.975	0.918	0.922	0.894
		2	0.986	0.886	0.888	0.915
		3	0.953	0.907	0.909	0.909
		4	0.993
		5	0.988
		6	0.979
		AVG	0.979	0.903667	0.906333	0.906
		S.D.	0.0142688	0.0162583	0.0171561	0.0108167
		P-value	CK	0.000182589	0.000257099	0.000114405
		Supplementary Fig. 2f
			Germinating pollens/ All pollens
		Biological replicate	WT (n=3)	Csalc#1 (n=3)	Csalc#2 (n=3)	Csalc#3 (n=3)
		1	0.995	0.943	0.956	0.966
		2	0.994	0.941	0.947	0.932
		3	0.986	0.964	0.943	0.958
		AVG	0.991667	0.949333	0.948667	0.952
		S.D.	0.00493288	0.012741	0.00665833	0.0177764
		P-value	CK	0.00582004	0.000848222	0.0203995

## Sheet: Supplementary Fig. 6a-c
	Supplementary Fig. 6a
	Biological replicate	Gene	WT-Sta	Csalc#1-Sta	Csalc#2-Sta	Csalc#3-Sta
			Raw Ct
	1	CsUBI	20.134	20.3783	19.836	19.112
	2		20.5617	22.1063	19.624	20.804
	3		20.0893	21.2407	20.2213	19.413
	1	CsRALF4	21.728	21.312	20.3705	20.086
	2		21.3763	23.572	20.674	21.543
	3		20.7653	21.9503	20.8773	20.526
			CsRALF4 expression relative to CsUBI
	1	CsRALF4	0.331252	0.523526	0.690398	0.509093
	2		0.56854	0.362068	0.482968	0.599155
	3		0.625898	0.611461	0.634635	0.462332
	AVG		0.508563	0.499019	0.602667	0.523526
	S.D.		0.156211	0.12649	0.107346	0.069544
	P-value		CK	0.938401	0.438309	0.886866
	Supplementary Fig. 6b
	Biological replicate	Gene	WT-Sta	Csalc#1-Sta	Csalc#2-Sta	Csalc#3-Sta
			Raw Ct
	1	CsUBI	20.134	20.3783	19.836	19.112
	2		20.5617	22.1063	19.624	20.804
	3		20.0893	21.2407	20.2213	19.413
	1	CsRALF19	20.9147	21.5053	20.3357	20.343
	2		21.2503	22.9587	20.3417	21.382
	3		21.0083	21.9643	21.1073	20.325
			CsRALF19 expression relative to CsUBI
	1	CsRALF19	0.582098	0.457867	0.70727	0.426022
	2		0.620427	0.553888	0.60808	0.669892
	3		0.528875	0.605556	0.541112	0.531448
	AVG		0.577133	0.539104	0.618821	0.542454
	S.D.		0.0459772	0.0749466	0.083598	0.122307
	P-value		CK	0.49542	0.491296	0.669603
	PS: In Supplementary Fig. 6a-b, two stamens from the same plant were collected as one biological replicate. Three biological replicates were from three different plants.
	Supplementary Fig. 6c
	Biological replicate	Gene	WT-Ova	Csalc#1-Ova	Csalc#2-Ova	Csalc#3-Ova
			Raw Ct
	1	CsUBI	15.9199	15.9741	15.3733	16.4642
	2		17.007	15.4683	16.0871	16.2632
	3		16.666	16.2451	16.4106	16.0312
	1	CsSPT	25.1319	25.0373	24.932	26.3176
	2		25.2645	24.3472	24.7899	24.7106
	3		25.4757	24.5681	24.7534	24.7089
			CsSPT expression relative to CsUBI
	1	CsSPT	0.00168621	0.00186924	0.00132603	0.000873846
	2		0.0032681	0.002124	0.00240014	0.00286417
	3		0.00222857	0.00312268	0.00298442	0.00244153
	AVG		0.00239429	0.00237197	0.00223686	0.00205985
	S.D.		0.000803859	0.000662492	0.000841163	0.00104862
	P-value		CK	0.972174	0.826217	0.683723
	PS: In Supplementary Fig. 6c, two ovaries from the same plant were collected as one biological replicate. Three biological replicates were from three different plants.

## Sheet: Supplementary Fig. 7c
	Supplementary Fig. 7c
		LUC/REN Ratio				LUC/REN Ratio
	Effector	Empty	CsALC		Effector	Empty	CsALC
	Reporter	pCsRALF4	pCsRALF4		Reporter	pCsRALF19	pCsRALF19
	Biological replicate1	0.0162888	0.0326453		Biological replicate1	0.0579493	0.116033
	Biological replicate2	0.0193609	0.0302638		Biological replicate2	0.0676293	0.091494
	Biological replicate3	0.0174978	0.0484679		Biological replicate3	0.0561269	0.0901197
	Biological replicate4	0.0237524	0.042116		Biological replicate4	0.0491617	0.0783156
	Biological replicate5	0.0269714	0.0292586		Biological replicate5	0.0521207	0.0958024
	Biological replicate6	0.0166	0.0532173		Biological replicate6	0.0659864	0.0970457
	Biological replicate7	0.0208356	0.0299041		Biological replicate7	0.06414	0.140418
	Biological replicate8	0.0194034	0.0472053		Biological replicate8	0.082593	0.103382
	AVR	0.0200888	0.0391348		AVR	0.0619634	0.101576
	S.D.	0.00369702	0.0097321		S.D.	0.0106204	0.0190817
	P-value	CK	0.000141008		P-value	CK	0.00015285
